# Supplementary material for: An elusive Neotropical giant, Hondurantemna chespiritoi gen. n. & sp. n. (Antemninae, Mantidae): a new lineage of mantises exhibiting an ontogenetic change in cryptic strategy
Source: Zookeys. 2017 Jun 14;(680):73–104. doi: 10.3897/zookeys.680.11162 (PMC5523381; doi:10.3897/zookeys.680.11162)
Supplement: XML Treatment for Antemninae [file zookeys.680.11162-treatment1.xml]

<!DOCTYPE tp:taxon-treatment
  PUBLIC "-//TaxonX//DTD Taxonomic Treatment Publishing DTD v0 20100105//EN" "tax-treatment-NSO.dtd">
<tp:taxon-treatment xmlns:tp="http://www.plazi.org/taxpub"><tp:treatment-meta><kwd-group><label>Taxon classification</label><kwd><named-content xmlns:xlink="http://www.w3.org/1999/xlink" content-type="kingdom">Animalia</named-content></kwd><kwd><named-content xmlns:xlink="http://www.w3.org/1999/xlink" content-type="order">Mantodea</named-content></kwd><kwd><named-content xmlns:xlink="http://www.w3.org/1999/xlink" content-type="family">Mantidae</named-content></kwd></kwd-group><mixed-citation publication-type="journal"><person-group><name><surname>Rodrigues</surname><given-names>Henrique M.</given-names></name><name><surname>Rivera</surname><given-names>Julio</given-names></name><name><surname>Reid</surname><given-names>Neil</given-names></name><name><surname>Svenson</surname><given-names>Gavin J.</given-names></name></person-group><article-title>An elusive Neotropical giant, <italic><tp:taxon-name><tp:taxon-name-part taxon-name-part-type="genus" reg="Hondurantemna">Hondurantemna</tp:taxon-name-part> <tp:taxon-name-part taxon-name-part-type="species" reg="chespiritoi">chespiritoi</tp:taxon-name-part></tp:taxon-name></italic> gen. n. &amp; sp. n. (<tp:taxon-name><tp:taxon-name-part taxon-name-part-type="subfamily">Antemninae</tp:taxon-name-part></tp:taxon-name>, <tp:taxon-name><tp:taxon-name-part taxon-name-part-type="family">Mantidae</tp:taxon-name-part></tp:taxon-name>): a new lineage of mantises exhibiting an ontogenetic change in cryptic strategy</article-title><source>Zookeys</source><day>14</day><month>6</month><year>2017</year><volume>2017</volume><issue>680</issue><fpage>73</fpage><lpage>104</lpage><pub-id pub-id-type="doi">10.3897/zookeys.680.11162</pub-id></mixed-citation></tp:treatment-meta><tp:nomenclature><tp:taxon-name>
              <tp:taxon-name-part taxon-name-part-type="subfamily">Antemninae</tp:taxon-name-part>
            </tp:taxon-name><tp:taxon-authority>Terra, 1995</tp:taxon-authority></tp:nomenclature><tp:treatment-sec sec-type="Type-genus" id="SECID0ERHBG"><title>Type-genus.</title><p>
              <italic><tp:taxon-name><tp:taxon-name-part taxon-name-part-type="genus" reg="Antemna">Antemna</tp:taxon-name-part></tp:taxon-name></italic> Stål, 1877.</p></tp:treatment-sec><tp:treatment-sec sec-type="diagnosis" id="SECID0E5HBG"><title>Diagnosis.</title><p>Males have a medial ocellar process that originates posteriorly to the ocelli but anterior to the postfrontal sulcus. The dorsal margin of the forefemora at least partially produced, forming a lamellar projection. Forefemora with four discoidal spines. Meso- and metathoracic legs bearing a posteroventral sub-apical lobe originating from an expansion of the keel running along the margin of the femur. Abdomen of the females swollen, almost as wide as long.</p></tp:treatment-sec><tp:treatment-sec sec-type="key" id="SECID0EDIBG"><title>Key to <tp:taxon-name><tp:taxon-name-part taxon-name-part-type="subfamily">Antemninae</tp:taxon-name-part></tp:taxon-name> genera</title><table-wrap content-type="key" position="anchor" orientation="portrait"><table id="TID0EHIAG" rules="all"><tbody><tr><td rowspan="1" colspan="1">1</td><td rowspan="1" colspan="1">Five posteroventral forefemoral spines. Dorsal expansion of forefemur extending to femoral apex (Fig. <xref ref-type="fig" rid="F7">7</xref>). Forewing of females with a spot on the center of the discoidal area. Apofisi falloide of male genitalia with the anterior apex recurved dorsally (Fig. <xref ref-type="fig" rid="F12">12</xref>). Processo ventrale of the right phallomere longer than wide (Fig. <xref ref-type="fig" rid="F13">13</xref>)</td><td rowspan="1" colspan="1">
                      <bold><italic><tp:taxon-name><tp:taxon-name-part taxon-name-part-type="genus" reg="Hondurantemna">Hondurantemna</tp:taxon-name-part></tp:taxon-name></italic> gen. n.</bold>
                    </td></tr><tr><td rowspan="1" colspan="1">–</td><td rowspan="1" colspan="1">Four posteroventral forefemoral spines. Dorsal expansion of forefemur ending abruptly before femoral apex (Fig. <xref ref-type="fig" rid="F19">19</xref>). Forewing of females with a spot on the border of the discoidal and costal areas. Apofisi falloide of male genitalia with the anterior apex not recurved dorsally (Fig. <xref ref-type="fig" rid="F20">20</xref>). Processo ventrale of the right phallomere wider than long (Fig. <xref ref-type="fig" rid="F21">21</xref>)</td><td rowspan="1" colspan="1">
                      <bold><italic><tp:taxon-name><tp:taxon-name-part taxon-name-part-type="genus" reg="Antemna">Antemna</tp:taxon-name-part></tp:taxon-name></italic></bold>
                    </td></tr></tbody></table></table-wrap></tp:treatment-sec><tp:treatment-sec><!--Section generated to contain objects referenced in tp:taxon-treatment.--><fig id="F7" position="float" orientation="portrait"><label>Figure 7.</label><caption><p>Anterior view of the forefemur of <italic><tp:taxon-name><tp:taxon-name-part taxon-name-part-type="genus" reg="Hondurantemna">Hondurantemna</tp:taxon-name-part> <tp:taxon-name-part taxon-name-part-type="species" reg="chespiritoi">chespiritoi</tp:taxon-name-part></tp:taxon-name></italic> gen. n. sp. n. <bold>A</bold> male <bold>B</bold> female. Scale bar = 2mm.</p></caption><graphic xmlns:xlink="http://www.w3.org/1999/xlink" xlink:href="zookeys-680-073-g007.jpg" position="float" orientation="portrait" xlink:type="simple" id="oo_140455.jpg"/></fig><fig id="F12" position="float" orientation="portrait"><label>Figure 12.</label><caption><p>Left phallomere complex of the male genitalia of <italic><tp:taxon-name><tp:taxon-name-part taxon-name-part-type="genus" reg="Hondurantemna">Hondurantemna</tp:taxon-name-part> <tp:taxon-name-part taxon-name-part-type="species" reg="chespiritoi">chespiritoi</tp:taxon-name-part></tp:taxon-name></italic> gen. n. sp. n., afa (apofisi falloide), loa (lobo membranoso), paa (processo apicale), pda (processo distale). <bold>A</bold> dorsal view <bold>B</bold>- ventral view. Scale bar = 1mm.</p></caption><graphic xmlns:xlink="http://www.w3.org/1999/xlink" xlink:href="zookeys-680-073-g012.jpg" position="float" orientation="portrait" xlink:type="simple" id="oo_140460.jpg"/></fig><fig id="F13" position="float" orientation="portrait"><label>Figure 13.</label><caption><p>Right phallomere of the male genitalia of <italic><tp:taxon-name><tp:taxon-name-part taxon-name-part-type="genus" reg="Hondurantemna">Hondurantemna</tp:taxon-name-part> <tp:taxon-name-part taxon-name-part-type="species" reg="chespiritoi">chespiritoi</tp:taxon-name-part></tp:taxon-name></italic> gen. n. sp. n., aa (apodema anterior), pia (piastra ventrale), pva (processo ventrale). <bold>A</bold> dorsal view <bold>B</bold> ventral view. Scale bar = 1mm.</p></caption><graphic xmlns:xlink="http://www.w3.org/1999/xlink" xlink:href="zookeys-680-073-g013.jpg" position="float" orientation="portrait" xlink:type="simple" id="oo_140461.jpg"/></fig><fig id="F19" position="float" orientation="portrait"><label>Figure 19.</label><caption><p>Posterior view of the forefemur of a male <italic><tp:taxon-name><tp:taxon-name-part taxon-name-part-type="genus" reg="Antemna">Antemna</tp:taxon-name-part> <tp:taxon-name-part taxon-name-part-type="species" reg="rapax">rapax</tp:taxon-name-part></tp:taxon-name></italic>. Scale bar = 5mm.</p></caption><graphic xmlns:xlink="http://www.w3.org/1999/xlink" xlink:href="zookeys-680-073-g019.jpg" position="float" orientation="portrait" xlink:type="simple" id="oo_140467.jpg"/></fig><fig id="F20" position="float" orientation="portrait"><label>Figure 20.</label><caption><p>Left phallomere complex of the male genitalia of <italic><tp:taxon-name><tp:taxon-name-part taxon-name-part-type="genus" reg="Antemna">Antemna</tp:taxon-name-part> <tp:taxon-name-part taxon-name-part-type="species" reg="rapax">rapax</tp:taxon-name-part></tp:taxon-name></italic>. <bold>A</bold> dorsal view <bold>B</bold> ventral view. Scale bar = 1mm.</p></caption><graphic xmlns:xlink="http://www.w3.org/1999/xlink" xlink:href="zookeys-680-073-g020.jpg" position="float" orientation="portrait" xlink:type="simple" id="oo_140468.jpg"/></fig><fig id="F21" position="float" orientation="portrait"><label>Figure 21.</label><caption><p>Right phallomere of the male genitalia of <italic><tp:taxon-name><tp:taxon-name-part taxon-name-part-type="genus" reg="Antemna">Antemna</tp:taxon-name-part> <tp:taxon-name-part taxon-name-part-type="species" reg="rapax">rapax</tp:taxon-name-part></tp:taxon-name></italic>. <bold>A</bold> dorsal view <bold>B</bold> ventral view. Scale bar = 1mm.</p></caption><graphic xmlns:xlink="http://www.w3.org/1999/xlink" xlink:href="zookeys-680-073-g021.jpg" position="float" orientation="portrait" xlink:type="simple" id="oo_140469.jpg"/></fig></tp:treatment-sec></tp:taxon-treatment>
