# Supplementary material for: An elusive Neotropical giant, Hondurantemna chespiritoi gen. n. & sp. n. (Antemninae, Mantidae): a new lineage of mantises exhibiting an ontogenetic change in cryptic strategy
Source: Zookeys. 2017 Jun 14;(680):73–104. doi: 10.3897/zookeys.680.11162 (PMC5523381; doi:10.3897/zookeys.680.11162)
Supplement: XML Treatment for Hondurantemna [file zookeys.680.11162-treatment2.xml]

<!DOCTYPE tp:taxon-treatment
  PUBLIC "-//TaxonX//DTD Taxonomic Treatment Publishing DTD v0 20100105//EN" "tax-treatment-NSO.dtd">
<tp:taxon-treatment xmlns:tp="http://www.plazi.org/taxpub"><tp:treatment-meta><kwd-group><label>Taxon classification</label><kwd><named-content xmlns:xlink="http://www.w3.org/1999/xlink" content-type="kingdom">Animalia</named-content></kwd><kwd><named-content xmlns:xlink="http://www.w3.org/1999/xlink" content-type="order">Mantodea</named-content></kwd><kwd><named-content xmlns:xlink="http://www.w3.org/1999/xlink" content-type="family">Mantidae</named-content></kwd></kwd-group><mixed-citation publication-type="journal"><person-group><name><surname>Rodrigues</surname><given-names>Henrique M.</given-names></name><name><surname>Rivera</surname><given-names>Julio</given-names></name><name><surname>Reid</surname><given-names>Neil</given-names></name><name><surname>Svenson</surname><given-names>Gavin J.</given-names></name></person-group><article-title>An elusive Neotropical giant, <italic><tp:taxon-name><tp:taxon-name-part taxon-name-part-type="genus" reg="Hondurantemna">Hondurantemna</tp:taxon-name-part> <tp:taxon-name-part taxon-name-part-type="species" reg="chespiritoi">chespiritoi</tp:taxon-name-part></tp:taxon-name></italic> gen. n. &amp; sp. n. (<tp:taxon-name><tp:taxon-name-part taxon-name-part-type="subfamily">Antemninae</tp:taxon-name-part></tp:taxon-name>, <tp:taxon-name><tp:taxon-name-part taxon-name-part-type="family">Mantidae</tp:taxon-name-part></tp:taxon-name>): a new lineage of mantises exhibiting an ontogenetic change in cryptic strategy</article-title><source>Zookeys</source><day>14</day><month>6</month><year>2017</year><volume>2017</volume><issue>680</issue><fpage>73</fpage><lpage>104</lpage><pub-id pub-id-type="doi">10.3897/zookeys.680.11162</pub-id></mixed-citation></tp:treatment-meta><tp:nomenclature><tp:taxon-name>
              <tp:taxon-name-part taxon-name-part-type="genus" reg="Hondurantemna">Hondurantemna</tp:taxon-name-part>
              <object-id xmlns:xlink="http://www.w3.org/1999/xlink" content-type="zoobank" xlink:type="simple">http://zoobank.org/4B298C0B-9D51-44ED-9E12-860116CA0E24</object-id>
            </tp:taxon-name><tp:taxon-status xmlns:xlink="http://www.w3.org/1999/xlink" xlink:type="simple">gen. n.</tp:taxon-status><xref ref-type="fig" rid="F2">Figs 2</xref><xref ref-type="fig" rid="F3">, 3</xref><xref ref-type="fig" rid="F4">, 4</xref><xref ref-type="fig" rid="F5">, 5</xref><xref ref-type="fig" rid="F6">, 6</xref><xref ref-type="fig" rid="F7">, 7</xref><xref ref-type="fig" rid="F8">, 8</xref><xref ref-type="fig" rid="F9">, 9</xref><xref ref-type="fig" rid="F10">, 10</xref><xref ref-type="fig" rid="F11">, 11</xref><xref ref-type="fig" rid="F12">, 12</xref><xref ref-type="fig" rid="F13">, 13</xref><xref ref-type="fig" rid="F14">, 14</xref><xref ref-type="fig" rid="F15">, 15</xref><xref ref-type="fig" rid="F16">, 16</xref><xref ref-type="fig" rid="F17">, 17</xref><xref ref-type="fig" rid="F18">, 18</xref></tp:nomenclature><tp:treatment-sec sec-type="type species" id="SECID0EBOBG"><title>Type species.</title><p>
              <italic><tp:taxon-name><tp:taxon-name-part taxon-name-part-type="genus" reg="Hondurantemna">Hondurantemna</tp:taxon-name-part> <tp:taxon-name-part taxon-name-part-type="species" reg="chespiritoi">chespiritoi</tp:taxon-name-part></tp:taxon-name></italic> sp. n. by monotypy</p></tp:treatment-sec><tp:treatment-sec sec-type="diagnosis" id="SECID0ESOBG"><title>Diagnosis.</title><p>Rounded compound eyes, nymphs and adult males have a medial ocellar process, subadult and adult females without the process. Forelegs with five posteroventral spines and four discoidal spines. Mid- and hindlegs with a single small lobe near the apex of the femur. Male’s forewings are hyaline with green crossveins, forewings of females with a spot close to the center of the discoidal area.</p></tp:treatment-sec><tp:treatment-sec sec-type="etymology" id="SECID0EXOBG"><title>Etymology.</title><p>The generic epithet combines the words Honduras, country were the majority of specimens we studied were collected, and <italic><tp:taxon-name><tp:taxon-name-part taxon-name-part-type="genus" reg="Antemna">Antemna</tp:taxon-name-part></tp:taxon-name></italic>, in reference to the morphological similarities of both <tp:taxon-name><tp:taxon-name-part taxon-name-part-type="subfamily">Antemninae</tp:taxon-name-part></tp:taxon-name> genera.</p></tp:treatment-sec><tp:treatment-sec><!--Section generated to contain objects referenced in tp:taxon-treatment.--><fig id="F2" position="float" orientation="portrait"><label>Figure 2.</label><caption><p>Dorsal and ventral habitus of <italic><tp:taxon-name><tp:taxon-name-part taxon-name-part-type="genus" reg="Hondurantemna">Hondurantemna</tp:taxon-name-part> <tp:taxon-name-part taxon-name-part-type="species" reg="chespiritoi">chespiritoi</tp:taxon-name-part></tp:taxon-name></italic> gen. n. sp. n., <bold>A</bold> dorsal habitus of the male <bold>B</bold> ventral habitus of the male <bold>C</bold> dorsal habitus of the female <bold>D</bold> ventral habitus of the female. Scale bar = 10mm.</p></caption><graphic xmlns:xlink="http://www.w3.org/1999/xlink" xlink:href="zookeys-680-073-g002.jpg" position="float" orientation="portrait" xlink:type="simple" id="oo_140450.jpg"/></fig><fig id="F3" position="float" orientation="portrait"><label>Figure 3.</label><caption><p>Frontal view of the head of <italic><tp:taxon-name><tp:taxon-name-part taxon-name-part-type="genus" reg="Hondurantemna">Hondurantemna</tp:taxon-name-part> <tp:taxon-name-part taxon-name-part-type="species" reg="chespiritoi">chespiritoi</tp:taxon-name-part></tp:taxon-name></italic> gen. n. sp. n. <bold>A</bold> male <bold>B</bold> female. Scale bar = 2mm.</p></caption><graphic xmlns:xlink="http://www.w3.org/1999/xlink" xlink:href="zookeys-680-073-g003.jpg" position="float" orientation="portrait" xlink:type="simple" id="oo_140451.jpg"/></fig><fig id="F4" position="float" orientation="portrait"><label>Figure 4.</label><caption><p>Dorsal view of the prothorax of <italic><tp:taxon-name><tp:taxon-name-part taxon-name-part-type="genus" reg="Hondurantemna">Hondurantemna</tp:taxon-name-part> <tp:taxon-name-part taxon-name-part-type="species" reg="chespiritoi">chespiritoi</tp:taxon-name-part></tp:taxon-name></italic> gen. n. sp. n. <bold>A</bold> male <bold>B</bold> female. Scale bar = 5mm.</p></caption><graphic xmlns:xlink="http://www.w3.org/1999/xlink" xlink:href="zookeys-680-073-g004.jpg" position="float" orientation="portrait" xlink:type="simple" id="oo_140452.jpg"/></fig><fig id="F5" position="float" orientation="portrait"><label>Figure 5.</label><caption><p>Ventral view of the cervical region of male <italic><tp:taxon-name><tp:taxon-name-part taxon-name-part-type="genus" reg="Hondurantemna">Hondurantemna</tp:taxon-name-part> <tp:taxon-name-part taxon-name-part-type="species" reg="chespiritoi">chespiritoi</tp:taxon-name-part></tp:taxon-name></italic> gen. n. sp. n. Scale bar = 1mm.</p></caption><graphic xmlns:xlink="http://www.w3.org/1999/xlink" xlink:href="zookeys-680-073-g005.jpg" position="float" orientation="portrait" xlink:type="simple" id="oo_140453.jpg"/></fig><fig id="F6" position="float" orientation="portrait"><label>Figure 6.</label><caption><p>Anterior view of the forecoxa of <italic><tp:taxon-name><tp:taxon-name-part taxon-name-part-type="genus" reg="Hondurantemna">Hondurantemna</tp:taxon-name-part> <tp:taxon-name-part taxon-name-part-type="species" reg="chespiritoi">chespiritoi</tp:taxon-name-part></tp:taxon-name></italic> gen. n. sp. n. <bold>A</bold> male <bold>B</bold> female. Scale bar = 2mm.</p></caption><graphic xmlns:xlink="http://www.w3.org/1999/xlink" xlink:href="zookeys-680-073-g006.jpg" position="float" orientation="portrait" xlink:type="simple" id="oo_140454.jpg"/></fig><fig id="F7" position="float" orientation="portrait"><label>Figure 7.</label><caption><p>Anterior view of the forefemur of <italic><tp:taxon-name><tp:taxon-name-part taxon-name-part-type="genus" reg="Hondurantemna">Hondurantemna</tp:taxon-name-part> <tp:taxon-name-part taxon-name-part-type="species" reg="chespiritoi">chespiritoi</tp:taxon-name-part></tp:taxon-name></italic> gen. n. sp. n. <bold>A</bold> male <bold>B</bold> female. Scale bar = 2mm.</p></caption><graphic xmlns:xlink="http://www.w3.org/1999/xlink" xlink:href="zookeys-680-073-g007.jpg" position="float" orientation="portrait" xlink:type="simple" id="oo_140455.jpg"/></fig><fig id="F8" position="float" orientation="portrait"><label>Figure 8.</label><caption><p>Anterior view of the foretibia of <italic><tp:taxon-name><tp:taxon-name-part taxon-name-part-type="genus" reg="Hondurantemna">Hondurantemna</tp:taxon-name-part> <tp:taxon-name-part taxon-name-part-type="species" reg="chespiritoi">chespiritoi</tp:taxon-name-part></tp:taxon-name></italic> gen. n. sp. n. <bold>A</bold> male <bold>B</bold> female. Scale bar = 2mm.</p></caption><graphic xmlns:xlink="http://www.w3.org/1999/xlink" xlink:href="zookeys-680-073-g008.jpg" position="float" orientation="portrait" xlink:type="simple" id="oo_140456.jpg"/></fig><fig id="F9" position="float" orientation="portrait"><label>Figure 9.</label><caption><p>Anterior view of the mesotrochanter and mesofemur of an adult male, arrow showing the spine on the articulation between the trochanter and the femur. Scale bar = 1mm.</p></caption><graphic xmlns:xlink="http://www.w3.org/1999/xlink" xlink:href="zookeys-680-073-g009.jpg" position="float" orientation="portrait" xlink:type="simple" id="oo_140457.jpg"/></fig><fig id="F10" position="float" orientation="portrait"><label>Figure 10.</label><caption><p>Apex of the hindfemur of <italic><tp:taxon-name><tp:taxon-name-part taxon-name-part-type="genus" reg="Hondurantemna">Hondurantemna</tp:taxon-name-part> <tp:taxon-name-part taxon-name-part-type="species" reg="chespiritoi">chespiritoi</tp:taxon-name-part></tp:taxon-name></italic> gen. n. sp. n. <bold>A</bold> male <bold>B</bold> female. Scale bar = 1mm.</p></caption><graphic xmlns:xlink="http://www.w3.org/1999/xlink" xlink:href="zookeys-680-073-g010.jpg" position="float" orientation="portrait" xlink:type="simple" id="oo_140458.jpg"/></fig><fig id="F11" position="float" orientation="portrait"><label>Figure 11.</label><caption><p>Close up of the ventral side of the abdomen of an adult male of <italic><tp:taxon-name><tp:taxon-name-part taxon-name-part-type="genus" reg="Hondurantemna">Hondurantemna</tp:taxon-name-part> <tp:taxon-name-part taxon-name-part-type="species" reg="chespiritoi">chespiritoi</tp:taxon-name-part></tp:taxon-name></italic> gen. n. sp. n., arrows indicate the ventral lobes. Scale bar = 2mm.</p></caption><graphic xmlns:xlink="http://www.w3.org/1999/xlink" xlink:href="zookeys-680-073-g011.jpg" position="float" orientation="portrait" xlink:type="simple" id="oo_140459.jpg"/></fig><fig id="F12" position="float" orientation="portrait"><label>Figure 12.</label><caption><p>Left phallomere complex of the male genitalia of <italic><tp:taxon-name><tp:taxon-name-part taxon-name-part-type="genus" reg="Hondurantemna">Hondurantemna</tp:taxon-name-part> <tp:taxon-name-part taxon-name-part-type="species" reg="chespiritoi">chespiritoi</tp:taxon-name-part></tp:taxon-name></italic> gen. n. sp. n., afa (apofisi falloide), loa (lobo membranoso), paa (processo apicale), pda (processo distale). <bold>A</bold> dorsal view <bold>B</bold>- ventral view. Scale bar = 1mm.</p></caption><graphic xmlns:xlink="http://www.w3.org/1999/xlink" xlink:href="zookeys-680-073-g012.jpg" position="float" orientation="portrait" xlink:type="simple" id="oo_140460.jpg"/></fig><fig id="F13" position="float" orientation="portrait"><label>Figure 13.</label><caption><p>Right phallomere of the male genitalia of <italic><tp:taxon-name><tp:taxon-name-part taxon-name-part-type="genus" reg="Hondurantemna">Hondurantemna</tp:taxon-name-part> <tp:taxon-name-part taxon-name-part-type="species" reg="chespiritoi">chespiritoi</tp:taxon-name-part></tp:taxon-name></italic> gen. n. sp. n., aa (apodema anterior), pia (piastra ventrale), pva (processo ventrale). <bold>A</bold> dorsal view <bold>B</bold> ventral view. Scale bar = 1mm.</p></caption><graphic xmlns:xlink="http://www.w3.org/1999/xlink" xlink:href="zookeys-680-073-g013.jpg" position="float" orientation="portrait" xlink:type="simple" id="oo_140461.jpg"/></fig><fig id="F14" position="float" orientation="portrait"><label>Figure 14.</label><caption><p>Female genital complex of <italic><tp:taxon-name><tp:taxon-name-part taxon-name-part-type="genus" reg="Hondurantemna">Hondurantemna</tp:taxon-name-part> <tp:taxon-name-part taxon-name-part-type="species" reg="chespiritoi">chespiritoi</tp:taxon-name-part></tp:taxon-name></italic> gen. n. sp. n., bv (basivalvula), <abbrev xmlns:xlink="http://www.w3.org/1999/xlink" xlink:title="Gonapophysis VIII" id="ABBRID0EBGAI" xlink:type="simple">ga</abbrev> (gonapophysis VIII), <abbrev xmlns:xlink="http://www.w3.org/1999/xlink" xlink:title="gonapophysis IX" id="ABBRID0EFGAI" xlink:type="simple">gp</abbrev> (gonoplacs), <abbrev xmlns:xlink="http://www.w3.org/1999/xlink" xlink:title="interbasivalvula" id="ABBRID0EJGAI" xlink:type="simple">ib</abbrev> (interbasivalvula), <abbrev xmlns:xlink="http://www.w3.org/1999/xlink" xlink:title="laterosternal shelf" id="ABBRID0ENGAI" xlink:type="simple">ls</abbrev> (laterosternal shelf). Scale bar = 1mm.</p></caption><graphic xmlns:xlink="http://www.w3.org/1999/xlink" xlink:href="zookeys-680-073-g014.jpg" position="float" orientation="portrait" xlink:type="simple" id="oo_140462.jpg"/></fig><fig id="F15" position="float" orientation="portrait"><label>Figure 15.</label><caption><p>Dorsolateral view of the head of female nymphs of <italic><tp:taxon-name><tp:taxon-name-part taxon-name-part-type="genus" reg="Hondurantemna">Hondurantemna</tp:taxon-name-part> <tp:taxon-name-part taxon-name-part-type="species" reg="chespiritoi">chespiritoi</tp:taxon-name-part></tp:taxon-name></italic> gen. n. sp. n. Black arrows point the medial ocellar process that degenerates during ontogenetic development, grey arrow points the region where the process stood. <bold>A</bold> early instar nymph <bold>B</bold> mid instar nymph <bold>C</bold> late instar nymph. Scale bars = 1mm.</p></caption><graphic xmlns:xlink="http://www.w3.org/1999/xlink" xlink:href="zookeys-680-073-g015.jpg" position="float" orientation="portrait" xlink:type="simple" id="oo_140463.jpg"/></fig><fig id="F16" position="float" orientation="portrait"><label>Figure 16.</label><caption><p>Anteroventral view of the femur of female nymphs of <italic><tp:taxon-name><tp:taxon-name-part taxon-name-part-type="genus" reg="Hondurantemna">Hondurantemna</tp:taxon-name-part> <tp:taxon-name-part taxon-name-part-type="species" reg="chespiritoi">chespiritoi</tp:taxon-name-part></tp:taxon-name></italic> gen. n. sp. n. with arrows showing the end of the expansion of the carina. <bold>A</bold> early instar nymph <bold>B</bold> late instar nymph. Scale bars = 1mm.</p></caption><graphic xmlns:xlink="http://www.w3.org/1999/xlink" xlink:href="zookeys-680-073-g016.jpg" position="float" orientation="portrait" xlink:type="simple" id="oo_140464.jpg"/></fig><fig id="F17" position="float" orientation="portrait"><label>Figure 17.</label><caption><p>Lateral view of the abdomen of a male nymph of <italic><tp:taxon-name><tp:taxon-name-part taxon-name-part-type="genus" reg="Hondurantemna">Hondurantemna</tp:taxon-name-part> <tp:taxon-name-part taxon-name-part-type="species" reg="chespiritoi">chespiritoi</tp:taxon-name-part></tp:taxon-name></italic> gen. n. sp. n., arrows indicate the ventral lobes. Scale bar = 1mm.</p></caption><graphic xmlns:xlink="http://www.w3.org/1999/xlink" xlink:href="zookeys-680-073-g017.jpg" position="float" orientation="portrait" xlink:type="simple" id="oo_140465.jpg"/></fig><fig id="F18" position="float" orientation="portrait"><label>Figure 18.</label><caption><p>Living specimens of <italic><tp:taxon-name><tp:taxon-name-part taxon-name-part-type="genus" reg="Hondurantemna">Hondurantemna</tp:taxon-name-part> <tp:taxon-name-part taxon-name-part-type="species" reg="chespiritoi">chespiritoi</tp:taxon-name-part></tp:taxon-name></italic>. <bold>A–C</bold> nymph females <bold>D–F</bold> adult females. Female in F is showing deimatic display. Credits: <bold>A–B</bold> by Andrew Snyder, <bold>C–F</bold> by Ethan Staats.</p></caption><graphic xmlns:xlink="http://www.w3.org/1999/xlink" xlink:href="zookeys-680-073-g018.jpg" position="float" orientation="portrait" xlink:type="simple" id="oo_140466.jpg"/></fig></tp:treatment-sec></tp:taxon-treatment>
