# Supplementary material for: An elusive Neotropical giant, Hondurantemna chespiritoi gen. n. & sp. n. (Antemninae, Mantidae): a new lineage of mantises exhibiting an ontogenetic change in cryptic strategy
Source: Zookeys. 2017 Jun 14;(680):73–104. doi: 10.3897/zookeys.680.11162 (PMC5523381; doi:10.3897/zookeys.680.11162)
Supplement: XML Treatment for Hondurantemna chespiritoi [file zookeys.680.11162-treatment3.xml]

<!DOCTYPE tp:taxon-treatment
  PUBLIC "-//TaxonX//DTD Taxonomic Treatment Publishing DTD v0 20100105//EN" "tax-treatment-NSO.dtd">
<tp:taxon-treatment xmlns:tp="http://www.plazi.org/taxpub"><tp:treatment-meta><kwd-group><label>Taxon classification</label><kwd><named-content xmlns:xlink="http://www.w3.org/1999/xlink" content-type="kingdom">Animalia</named-content></kwd><kwd><named-content xmlns:xlink="http://www.w3.org/1999/xlink" content-type="order">Mantodea</named-content></kwd><kwd><named-content xmlns:xlink="http://www.w3.org/1999/xlink" content-type="family">Mantidae</named-content></kwd></kwd-group><mixed-citation publication-type="journal"><person-group><name><surname>Rodrigues</surname><given-names>Henrique M.</given-names></name><name><surname>Rivera</surname><given-names>Julio</given-names></name><name><surname>Reid</surname><given-names>Neil</given-names></name><name><surname>Svenson</surname><given-names>Gavin J.</given-names></name></person-group><article-title>An elusive Neotropical giant, <italic><tp:taxon-name><tp:taxon-name-part taxon-name-part-type="genus" reg="Hondurantemna">Hondurantemna</tp:taxon-name-part> <tp:taxon-name-part taxon-name-part-type="species" reg="chespiritoi">chespiritoi</tp:taxon-name-part></tp:taxon-name></italic> gen. n. &amp; sp. n. (<tp:taxon-name><tp:taxon-name-part taxon-name-part-type="subfamily">Antemninae</tp:taxon-name-part></tp:taxon-name>, <tp:taxon-name><tp:taxon-name-part taxon-name-part-type="family">Mantidae</tp:taxon-name-part></tp:taxon-name>): a new lineage of mantises exhibiting an ontogenetic change in cryptic strategy</article-title><source>Zookeys</source><day>14</day><month>6</month><year>2017</year><volume>2017</volume><issue>680</issue><fpage>73</fpage><lpage>104</lpage><pub-id pub-id-type="doi">10.3897/zookeys.680.11162</pub-id></mixed-citation></tp:treatment-meta><tp:nomenclature><tp:taxon-name>
              <tp:taxon-name-part taxon-name-part-type="genus" reg="Hondurantemna">Hondurantemna</tp:taxon-name-part>
              <tp:taxon-name-part taxon-name-part-type="species" reg="chespiritoi">chespiritoi</tp:taxon-name-part>
              <object-id xmlns:xlink="http://www.w3.org/1999/xlink" content-type="zoobank" xlink:type="simple">http://zoobank.org/08043DE8-6E08-4930-BC22-288FA7C6386B</object-id>
            </tp:taxon-name><tp:taxon-status xmlns:xlink="http://www.w3.org/1999/xlink" xlink:type="simple">sp. n.</tp:taxon-status></tp:nomenclature><tp:treatment-sec sec-type="Type-specimens" id="SECID0EQQBG"><title>Type-specimens.</title><p>
              <bold>Holotype</bold>. 1 ♂ Mexico, Chiapas, Municipio de La Trinitaria, Lagunas de Monte Bello National Park, bellow Dos Lagos on rd. to Santa Elena, 1219m, 14.x.1981, D.E. &amp; P.M. Breedlove (<named-content xmlns:xlink="http://www.w3.org/1999/xlink" content-type="dwc:institutional_code" xlink:type="simple">CAS</named-content>). <bold>Allotype</bold>. 1 ♀ Honduras, Cortes 18km O. San Pedro Sula, Cra. El Merendon, 1650m, vii.1995, T. Porion A. Grange (<named-content xmlns:xlink="http://www.w3.org/1999/xlink" content-type="dwc:institutional_code" xlink:type="simple">MNHN</named-content>). <bold>Paratypes</bold>. <italic>Adults</italic>: 1♀ Honduras, Cortez, San Pedro Sula, Cusuco National Park, Base Camp, <named-content xmlns:xlink="http://www.w3.org/1999/xlink" content-type="dwc:verbatimCoordinates" xlink:type="simple"><named-content content-type="geo-json" specific-use="{&#34;type&#34;:&#34;Point&#34;,&#34;coordinates&#34;:[-88.211900,15.496400]}" id="NCID0ELRBG" xlink:type="simple">15.4964 -88.2119</named-content></named-content>, 27.vii.2015, N. Reid col. GD0073, MN758; 1♀ Honduras, Cortez, San Pedro Sula, Cusuco National Park, Base Camp, <named-content xmlns:xlink="http://www.w3.org/1999/xlink" content-type="dwc:verbatimCoordinates" xlink:type="simple"><named-content content-type="geo-json" specific-use="{&#34;type&#34;:&#34;Point&#34;,&#34;coordinates&#34;:[-88.211900,15.496400]}" id="NCID0ETRBG" xlink:type="simple">15.4964 -88.2119</named-content></named-content>, 31.vii.2015, N. Reid col. GD0072. <italic><tp:taxon-name><tp:taxon-name-part taxon-name-part-type="genus" reg="Immatures">Immatures</tp:taxon-name-part></tp:taxon-name></italic>: 1♀ Honduras, Cortez, San Pedro Sula, Cusuco National Park, Santo Tomas, <named-content xmlns:xlink="http://www.w3.org/1999/xlink" content-type="dwc:verbatimCoordinates" xlink:type="simple"><named-content content-type="geo-json" specific-use="{&#34;type&#34;:&#34;Point&#34;,&#34;coordinates&#34;:[-88.297400,15.561100]}" id="NCID0ECSBG" xlink:type="simple">15.5611 -88.2974</named-content></named-content>, 21.vii.2015, N. Reid col.; 1♂ Honduras, Cortez, San Pedro Sula, Capuca, <named-content xmlns:xlink="http://www.w3.org/1999/xlink" content-type="dwc:verbatimCoordinates" xlink:type="simple"><named-content content-type="geo-json" specific-use="{&#34;type&#34;:&#34;Point&#34;,&#34;coordinates&#34;:[-88.222200,15.503100]}" id="NCID0EKSBG" xlink:type="simple">15.5031 -88.2222</named-content></named-content>, 17.vi.2015, N. Reid col.; 1♂ 6♀ Honduras, Cortez, San Pedro Sula, Cusuco National Park, Base Camp, low vegetation, <named-content xmlns:xlink="http://www.w3.org/1999/xlink" content-type="dwc:verbatimCoordinates" xlink:type="simple"><named-content content-type="geo-json" specific-use="{&#34;type&#34;:&#34;Point&#34;,&#34;coordinates&#34;:[-88.211900,15.496400]}" id="NCID0ESSBG" xlink:type="simple">15.4964 -88.2119</named-content></named-content>, 09.vi.2015, N. Reid col.; 1♂ Honduras, Cortez, San Pedro Sula, Cusuco National Park, Base Camp, low vegetation, <named-content xmlns:xlink="http://www.w3.org/1999/xlink" content-type="dwc:verbatimCoordinates" xlink:type="simple"><named-content content-type="geo-json" specific-use="{&#34;type&#34;:&#34;Point&#34;,&#34;coordinates&#34;:[-88.211900,15.496400]}" id="NCID0E1SBG" xlink:type="simple">15.4964 -88.2119</named-content></named-content>, 09.vi.2015, N. Reid col., MN757; 2♀ Honduras, Cortez, San Pedro Sula, Cusuco National Park, Base Camp, <named-content xmlns:xlink="http://www.w3.org/1999/xlink" content-type="dwc:verbatimCoordinates" xlink:type="simple"><named-content content-type="geo-json" specific-use="{&#34;type&#34;:&#34;Point&#34;,&#34;coordinates&#34;:[-88.211900,15.496400]}" id="NCID0ECTBG" xlink:type="simple">15.4964 -88.2119</named-content></named-content>, 17.vi.2015, N. Reid col.; 1♀Honduras, Cortez, San Pedro Sula, Cusuco National Park, Base Camp, <named-content xmlns:xlink="http://www.w3.org/1999/xlink" content-type="dwc:verbatimCoordinates" xlink:type="simple"><named-content content-type="geo-json" specific-use="{&#34;type&#34;:&#34;Point&#34;,&#34;coordinates&#34;:[-88.211900,15.496400]}" id="NCID0EKTBG" xlink:type="simple">15.4964 -88.2119</named-content></named-content>, 17.vi.2015, N. Reid col., MN759; 1♀ Honduras, Cortez, San Pedro Sula, Cusuco National Park, Base Camp, <named-content xmlns:xlink="http://www.w3.org/1999/xlink" content-type="dwc:verbatimCoordinates" xlink:type="simple"><named-content content-type="geo-json" specific-use="{&#34;type&#34;:&#34;Point&#34;,&#34;coordinates&#34;:[-88.211900,15.496400]}" id="NCID0ESTBG" xlink:type="simple">15.4964 -88.2119</named-content></named-content>, 26.vii.2015, N. Reid col.; 2♀ Honduras, Cortez, San Pedro Sula, Cusuco National Park, Base Camp, <named-content xmlns:xlink="http://www.w3.org/1999/xlink" content-type="dwc:verbatimCoordinates" xlink:type="simple"><named-content content-type="geo-json" specific-use="{&#34;type&#34;:&#34;Point&#34;,&#34;coordinates&#34;:[-88.211900,15.496400]}" id="NCID0E1TBG" xlink:type="simple">15.4964 -88.2119</named-content></named-content>, vi–vii.2015, N. Reid col. (all paratypes are accessioned at <named-content xmlns:xlink="http://www.w3.org/1999/xlink" content-type="dwc:institutional_code" xlink:type="simple">CLEV</named-content>).</p></tp:treatment-sec><tp:treatment-sec sec-type="description" id="SECID0EEUBG"><title>Description.</title><p>
              <bold><italic>Male</italic></bold>: Medium sized. General coloration light brown with dark brown spots (Fig. <xref ref-type="fig" rid="F2">2A, B</xref>). Body length: 34.2; prozona length: 2.9; metazona length: 5.9; prothorax width: 3.8; forewing length: 21.9; hindwing length: 18.1; forecoxa length: 7.2; forecoxa width: 1.9; forefemur length: 8.8; forefemur width: 2.4; foretibia length: 5.0; mesofemur length: 12.0; midleg metatarsus length: 1.8; metafemur length: 15.3; hindleg metatarsus length: 2.5; metazona length/prozona length: 2.0; pronotum length/width: 2.3; pronotum length/forecoxa length: 1.2; forefemur length/width: 3.6.</p><fig id="F2" position="float" orientation="portrait"><label>Figure 2.</label><caption><p>Dorsal and ventral habitus of <italic><tp:taxon-name><tp:taxon-name-part taxon-name-part-type="genus" reg="Hondurantemna">Hondurantemna</tp:taxon-name-part> <tp:taxon-name-part taxon-name-part-type="species" reg="chespiritoi">chespiritoi</tp:taxon-name-part></tp:taxon-name></italic> gen. n. sp. n., <bold>A</bold> dorsal habitus of the male <bold>B</bold> ventral habitus of the male <bold>C</bold> dorsal habitus of the female <bold>D</bold> ventral habitus of the female. Scale bar = 10mm.</p></caption><graphic xmlns:xlink="http://www.w3.org/1999/xlink" xlink:href="zookeys-680-073-g002.jpg" position="float" orientation="portrait" xlink:type="simple" id="oo_140450.jpg"/></fig><p>
              <italic>Head</italic> (Fig. <xref ref-type="fig" rid="F3">3A</xref>): Rounded eyes. Vertex with dark brown spots, straight, on the same level as the imaginary line connecting the dorsal margin of compound eyes, and separated from the ocelli by two lateral keels and a central depression, the latter bearing the medial ocellar process with a rounded apex. Juxtaocular bulges not developed, on the same level as the vertex. Ocelli medium sized, arranged in the shape of a “V”, with the two lateral ocelli further away from each other due to the central depression. Scape and pedicel light brown, flagellomeres of antennae filiform, dark brown. One small tubercle between the eye and the antennal socket. Lower frons subpentagonal, almost as high as wide, bearing two small tubercles, upper margin arcuate, sinuous, the apex straight. Clypeus with a vertical central keel on the lower half. Maxillary palps with black spots on the medial surface, progressively larger towards the apical segments. Labial palps black on the medial surface of all segments.</p><fig id="F3" position="float" orientation="portrait"><label>Figure 3.</label><caption><p>Frontal view of the head of <italic><tp:taxon-name><tp:taxon-name-part taxon-name-part-type="genus" reg="Hondurantemna">Hondurantemna</tp:taxon-name-part> <tp:taxon-name-part taxon-name-part-type="species" reg="chespiritoi">chespiritoi</tp:taxon-name-part></tp:taxon-name></italic> gen. n. sp. n. <bold>A</bold> male <bold>B</bold> female. Scale bar = 2mm.</p></caption><graphic xmlns:xlink="http://www.w3.org/1999/xlink" xlink:href="zookeys-680-073-g003.jpg" position="float" orientation="portrait" xlink:type="simple" id="oo_140451.jpg"/></fig><p>
              <italic>Thorax</italic> (Fig. <xref ref-type="fig" rid="F4">4A</xref>): General shape cruciform, with the supracoxal dilation pronounced and rounded, metazona two times longer than the prozona. Margins of the prozona convergent anteriorly, ciliated, posteriorly slightly expanded, produced as flat projections, herein called shelves. Margins of the metazona also slightly produced in shelves, ciliated, with small tubercles, almost all of which are black, the anterior part of the metazona with symmetrical depressions on the dorsal surface. Cervix framed by lateral and intercervical sclerites, two ventral sclerites present; the intercervical sclerites <!--PageBreak-->with a pronounced torus intercervicalis, the first ventral cervical sclerite constricted in the middle (Fig. <xref ref-type="fig" rid="F5">5</xref>). Metathoracic hearing organ with deep groove, without knobs (DNK type) (see Yager and Svenson, 2008).</p><fig id="F4" position="float" orientation="portrait"><label>Figure 4.</label><caption><p>Dorsal view of the prothorax of <italic><tp:taxon-name><tp:taxon-name-part taxon-name-part-type="genus" reg="Hondurantemna">Hondurantemna</tp:taxon-name-part> <tp:taxon-name-part taxon-name-part-type="species" reg="chespiritoi">chespiritoi</tp:taxon-name-part></tp:taxon-name></italic> gen. n. sp. n. <bold>A</bold> male <bold>B</bold> female. Scale bar = 5mm.</p></caption><graphic xmlns:xlink="http://www.w3.org/1999/xlink" xlink:href="zookeys-680-073-g004.jpg" position="float" orientation="portrait" xlink:type="simple" id="oo_140452.jpg"/></fig><fig id="F5" position="float" orientation="portrait"><label>Figure 5.</label><caption><p>Ventral view of the cervical region of male <italic><tp:taxon-name><tp:taxon-name-part taxon-name-part-type="genus" reg="Hondurantemna">Hondurantemna</tp:taxon-name-part> <tp:taxon-name-part taxon-name-part-type="species" reg="chespiritoi">chespiritoi</tp:taxon-name-part></tp:taxon-name></italic> gen. n. sp. n. Scale bar = 1mm.</p></caption><graphic xmlns:xlink="http://www.w3.org/1999/xlink" xlink:href="zookeys-680-073-g005.jpg" position="float" orientation="portrait" xlink:type="simple" id="oo_140453.jpg"/></fig><p>
              <italic>Prothoracic legs</italic>: Forecoxae (Fig. <xref ref-type="fig" rid="F6">6A</xref>) triangular in cross-section, light brown except for the dorsal apical lobe, which is dark brown; posteroventral margin with dispersed tubercles, anteroventral margin with small tubercles bearing slender setae, dorsal margin bearing five large spines and smaller spines between them, the former dark brown on the posterior surface and black on the anterior surface and around the base; ante<!--PageBreak-->rior apical lobes divergent. Forefemora (Fig. <xref ref-type="fig" rid="F7">7A</xref>) light brown with three dark brown spots on the dorsal area of the anterior surface, dorsal margin regularly convex, slightly compressed anteroposteriorly; <abbrev xmlns:xlink="http://www.w3.org/1999/xlink" xlink:title="forefemur" id="ABBRID0EHZBG" xlink:type="simple">F</abbrev>=4DS/15AvS/5PvS; crenulation between posteroven<!--PageBreak-->tral spines II, III and IV; all discoidal spines black on the anterior surface, the first spine with a dark spot on its base; all the large anteroventral spines black on the inner surface with a dark spot on their bases, a dark spot on the anterior surface above the first two spines; genicular spine developed on both sides of the femora; spur sulcus located in the proximal quarter of the femora; femoral brush extending from the 13<sup>th</sup> anteroventral spine to beyond the most distal. Foretibiae (Fig. <xref ref-type="fig" rid="F8">8A</xref>) light brown; <abbrev xmlns:xlink="http://www.w3.org/1999/xlink" xlink:title="foretibia" id="ABBRID0ETZBG" xlink:type="simple">T</abbrev>= 12–13AvS/12–13PvS. Foretarsi light brown, with an anterior-basal dark brown spot on the first tarsomere and dark brown anterior-apical spots on tarsomeres I–III.</p><fig id="F6" position="float" orientation="portrait"><label>Figure 6.</label><caption><p>Anterior view of the forecoxa of <italic><tp:taxon-name><tp:taxon-name-part taxon-name-part-type="genus" reg="Hondurantemna">Hondurantemna</tp:taxon-name-part> <tp:taxon-name-part taxon-name-part-type="species" reg="chespiritoi">chespiritoi</tp:taxon-name-part></tp:taxon-name></italic> gen. n. sp. n. <bold>A</bold> male <bold>B</bold> female. Scale bar = 2mm.</p></caption><graphic xmlns:xlink="http://www.w3.org/1999/xlink" xlink:href="zookeys-680-073-g006.jpg" position="float" orientation="portrait" xlink:type="simple" id="oo_140454.jpg"/></fig><fig id="F7" position="float" orientation="portrait"><label>Figure 7.</label><caption><p>Anterior view of the forefemur of <italic><tp:taxon-name><tp:taxon-name-part taxon-name-part-type="genus" reg="Hondurantemna">Hondurantemna</tp:taxon-name-part> <tp:taxon-name-part taxon-name-part-type="species" reg="chespiritoi">chespiritoi</tp:taxon-name-part></tp:taxon-name></italic> gen. n. sp. n. <bold>A</bold> male <bold>B</bold> female. Scale bar = 2mm.</p></caption><graphic xmlns:xlink="http://www.w3.org/1999/xlink" xlink:href="zookeys-680-073-g007.jpg" position="float" orientation="portrait" xlink:type="simple" id="oo_140455.jpg"/></fig><fig id="F8" position="float" orientation="portrait"><label>Figure 8.</label><caption><p>Anterior view of the foretibia of <italic><tp:taxon-name><tp:taxon-name-part taxon-name-part-type="genus" reg="Hondurantemna">Hondurantemna</tp:taxon-name-part> <tp:taxon-name-part taxon-name-part-type="species" reg="chespiritoi">chespiritoi</tp:taxon-name-part></tp:taxon-name></italic> gen. n. sp. n. <bold>A</bold> male <bold>B</bold> female. Scale bar = 2mm.</p></caption><graphic xmlns:xlink="http://www.w3.org/1999/xlink" xlink:href="zookeys-680-073-g008.jpg" position="float" orientation="portrait" xlink:type="simple" id="oo_140456.jpg"/></fig><p>
              <italic>Wings</italic>: Forewings reaching the apex of the abdomen, costal area with a sinuous margin, reticulate veins, opaque green; discoidal area mostly hyaline, with an anterior area smoky green and all the veins and crossveins opaque green. Hindwings shorter <!--PageBreak-->than the forewings, not reaching the apex of the abdomen; hyaline with brown-red veins and crossveins (Fig. <xref ref-type="fig" rid="F2">2A, B</xref>).</p><p>
              <italic>Meso- and metathoracic legs</italic>: Coxa with two strong keels, one anterodorsal and the other posterodorsal. Trochanter with a notch on apical ventral margin, bearing a spine on the articulation with the femora (Fig. <xref ref-type="fig" rid="F9">9</xref>). Femora smooth except for one keel that runs along the posteroventral margin and originates one single subapical lobe (Fig. <xref ref-type="fig" rid="F10">10A</xref>); one genicular spine present on the anterior surface. Tibiae smooth, circular in cross-section with two genicular spines. Tarsi with metatarsomeres shorter than other tarsomeres together.</p><fig id="F9" position="float" orientation="portrait"><label>Figure 9.</label><caption><p>Anterior view of the mesotrochanter and mesofemur of an adult male, arrow showing the spine on the articulation between the trochanter and the femur. Scale bar = 1mm.</p></caption><graphic xmlns:xlink="http://www.w3.org/1999/xlink" xlink:href="zookeys-680-073-g009.jpg" position="float" orientation="portrait" xlink:type="simple" id="oo_140457.jpg"/></fig><fig id="F10" position="float" orientation="portrait"><label>Figure 10.</label><caption><p>Apex of the hindfemur of <italic><tp:taxon-name><tp:taxon-name-part taxon-name-part-type="genus" reg="Hondurantemna">Hondurantemna</tp:taxon-name-part> <tp:taxon-name-part taxon-name-part-type="species" reg="chespiritoi">chespiritoi</tp:taxon-name-part></tp:taxon-name></italic> gen. n. sp. n. <bold>A</bold> male <bold>B</bold> female. Scale bar = 1mm.</p></caption><graphic xmlns:xlink="http://www.w3.org/1999/xlink" xlink:href="zookeys-680-073-g010.jpg" position="float" orientation="portrait" xlink:type="simple" id="oo_140458.jpg"/></fig><p>
              <italic>Abdomen</italic>: With black spots on the sides of tergites II–V and VII–IX, and a black stripe on tergites VI–VII. Slightly dorsoventrally compressed, with apical lobes on sternites IV–VI, more developed on segments V and VI, the lobes flat against the body (Fig. <xref ref-type="fig" rid="F11">11</xref>). Supra-anal plate triangular, wider than long, posterior margin arcuate. Cerci elongated but not reaching the apex of subgenital plate, the latter almost as wide as long, flat between styli.</p><fig id="F11" position="float" orientation="portrait"><label>Figure 11.</label><caption><p>Close up of the ventral side of the abdomen of an adult male of <italic><tp:taxon-name><tp:taxon-name-part taxon-name-part-type="genus" reg="Hondurantemna">Hondurantemna</tp:taxon-name-part> <tp:taxon-name-part taxon-name-part-type="species" reg="chespiritoi">chespiritoi</tp:taxon-name-part></tp:taxon-name></italic> gen. n. sp. n., arrows indicate the ventral lobes. Scale bar = 2mm.</p></caption><graphic xmlns:xlink="http://www.w3.org/1999/xlink" xlink:href="zookeys-680-073-g011.jpg" position="float" orientation="portrait" xlink:type="simple" id="oo_140459.jpg"/></fig><!--PageBreak--><p>
              <italic>Genitalia</italic>: Left phallomere – Sclerite L4B roughly rectangular, longer than wide, left margin projected anteriorly; apofisi falloide (afa) with the anterior part bearing small spines and extremely elongate, projecting dorso-posteriorly, posterior part also elongated, curved towards the left, tapering distally and bearing small spines at the apex; lobo membranoso (loa) elongate, without projections, glabrous; processo apical (paa) elongate, slightly flattened, curved 30° to the left, apex curved anteriorly; sclerite L4A roughly circular, without projections other than the processo distal (pda); pda elongate, curved to the right, uniformly broad, tapering at the distal third, ending in a strongly sclerotized spine (Fig. <xref ref-type="fig" rid="F12">12</xref>). Right phallomere – roughly triangular, rounded posterior apex; right arm elongate, slender, without projections; anterior process elongate and slender; apodema anterior (aa) oval and slender; processo ventrale (pva) elongate, smooth, apex rounded and well sclerotized; piastra ventrale (pia) elongate, well sclerotized, with “U” shaped striations (Fig. <xref ref-type="fig" rid="F13">13</xref>).</p><fig id="F12" position="float" orientation="portrait"><label>Figure 12.</label><caption><p>Left phallomere complex of the male genitalia of <italic><tp:taxon-name><tp:taxon-name-part taxon-name-part-type="genus" reg="Hondurantemna">Hondurantemna</tp:taxon-name-part> <tp:taxon-name-part taxon-name-part-type="species" reg="chespiritoi">chespiritoi</tp:taxon-name-part></tp:taxon-name></italic> gen. n. sp. n., afa (apofisi falloide), loa (lobo membranoso), paa (processo apicale), pda (processo distale). <bold>A</bold> dorsal view <bold>B</bold>- ventral view. Scale bar = 1mm.</p></caption><graphic xmlns:xlink="http://www.w3.org/1999/xlink" xlink:href="zookeys-680-073-g012.jpg" position="float" orientation="portrait" xlink:type="simple" id="oo_140460.jpg"/></fig><fig id="F13" position="float" orientation="portrait"><label>Figure 13.</label><caption><p>Right phallomere of the male genitalia of <italic><tp:taxon-name><tp:taxon-name-part taxon-name-part-type="genus" reg="Hondurantemna">Hondurantemna</tp:taxon-name-part> <tp:taxon-name-part taxon-name-part-type="species" reg="chespiritoi">chespiritoi</tp:taxon-name-part></tp:taxon-name></italic> gen. n. sp. n., aa (apodema anterior), pia (piastra ventrale), pva (processo ventrale). <bold>A</bold> dorsal view <bold>B</bold> ventral view. Scale bar = 1mm.</p></caption><graphic xmlns:xlink="http://www.w3.org/1999/xlink" xlink:href="zookeys-680-073-g013.jpg" position="float" orientation="portrait" xlink:type="simple" id="oo_140461.jpg"/></fig><p>
              <bold><italic>Female</italic></bold>: Medium to large sized. General coloration light green without any spots (Fig. <xref ref-type="fig" rid="F2">2C</xref>, <xref ref-type="fig" rid="F2">2D</xref>). Body length: 52.9–53.9; prozona length: 5.1–5.5; metazona length: 10.8–11.2; prothorax width: 6.7–7.0; forewing length: 29.4–31.6; hindwing length: 31.6–31.9; forecoxa length: 12.7–14.0; forecoxa width: 3.0–3.9; forefemur length: 15.6–16.0; forefemur width: 4.3–4.6; foretibia length: 8.5–8.9; mesofemur length: 12.0–12.4; metafemur: length 15.3–15.8; metazona length/prozona length: 2.0–2.1; <!--PageBreak-->pronotum length/width: 2.4–2.5 pronotum length/forecoxa length: 1.2–1.3; forefemur length/width: 3.4–3.6.</p><p>
              <italic>Head</italic> (Fig. <xref ref-type="fig" rid="F3">3B</xref>): Vertex straight or slightly sinuous, raised above imaginary line connecting dorsal margins of the eyes, juxtaocular bulges slightly developed. Ocelli small, arranged in the shape of an arc. Scape, pedicel and first half of the flagellomeres of the antennae green, the second half of the flagellomeres dark brown. Lower frons bearing two small central tubercles, except in one of the specimens. Maxillary palps green, the last segment with black spot on the medial surface.</p><p>
              <italic>Thorax</italic> (Fig. <xref ref-type="fig" rid="F4">4B</xref>): Supracoxal dilation pronounced and rounded. Margins of the prozona convergent, ciliated with small tubercles, produced in shelves. The posterior third of the metazona with a central keel. The first ventral cervical sclerite in one of the specimens constricted in the middle, in the other two specimens not constricted.</p><p>
              <italic>Prothoracic legs</italic>: Forecoxae (Fig. <xref ref-type="fig" rid="F6">6B</xref>) green, dorsal margin bearing six to eight large spines, dark brown on the anterior surface and around the base, apical lobes parallel. Forefemora (Fig. <xref ref-type="fig" rid="F7">7B</xref>) green, dorsal margin bearing small tubercles, regularly convex, slightly compressed anteroposteriorly; <abbrev xmlns:xlink="http://www.w3.org/1999/xlink" xlink:title="forefemur" id="ABBRID0E3CAI" xlink:type="simple">F</abbrev>=4DS/15AvS/5PvS; posteroventral spines with crenulation present after the second spine; the first discoidal spine black on the anterior surface, the other three dark brown; the first anteroventral spine and all the large anteroventral spines dark brown on the anterior surface, the large spines may <!--PageBreak-->present a dark spot on their base. Foretibiae (Fig. <xref ref-type="fig" rid="F8">8B</xref>) green; <abbrev xmlns:xlink="http://www.w3.org/1999/xlink" xlink:title="foretibia" id="ABBRID0EGDAI" xlink:type="simple">T</abbrev>= 14AvS/13–14PvS. Foretarsi green, without dark spots.</p><p>
              <italic>Wings</italic>: Forewings opaque green, costal area almost as wide as the discoidal area, the apex constricted, making the tegmina follow the abdomen contour, with 7–10 branches of the sub-costa vein, crossveins with a reticulate appearance; spot in the center of the discoidal area, composed of an anterior small crescent-shaped brown portion and a posterior round white portion; anal area smoky green. Hindwings as long as the tegmina, reaching the apex of the abdomen, apex of the discoidal area well developed, opaque green, the remainder of the hindwing hyaline (Fig. <xref ref-type="fig" rid="F2">2C, D</xref>).</p><p>
              <italic>Meso- and metathoracic legs</italic>: Femora with three keels, one runs along the posteroventral margin and originates one single subapical lobe (Fig. <xref ref-type="fig" rid="F10">10B</xref>), the second runs along the dorsoposterior margin and the third, less marked, runs along the dorsoanterior margin. Tibiae with two rows of aligned setae. Metatarsi with the metatarsomeres equal or slightly smaller than the other tarsomeres together.</p><p>
              <italic>Abdomen</italic>: Without black spots. Slightly dorsoventrally compressed, without apical lobes on sternites. Cerci elongated, cercomeres cylindrical, except the last one, which is conical.</p><p>
              <italic>Genitalia</italic>: Gonoplacs (<abbrev xmlns:xlink="http://www.w3.org/1999/xlink" xlink:title="gonoplacs" id="ABBRID0ECEAI" xlink:type="simple">gl</abbrev>) simple, bearing setae along the dorsal margin and the base, apex bearing a ventral projection. Gonapophysis IX (<abbrev xmlns:xlink="http://www.w3.org/1999/xlink" xlink:title="gonapophysis IX" id="ABBRID0EGEAI" xlink:type="simple">gp</abbrev>) mostly membranous, with two sclerotized ribbons, one elongate and tapering towards the apex of <abbrev xmlns:xlink="http://www.w3.org/1999/xlink" xlink:title="gonapophysis IX" id="ABBRID0EKEAI" xlink:type="simple">gp</abbrev>, the other shorter and occupying a medial projection of <abbrev xmlns:xlink="http://www.w3.org/1999/xlink" xlink:title="gonapophysis IX" id="ABBRID0EOEAI" xlink:type="simple">gp</abbrev>, this projection being rounded; <abbrev xmlns:xlink="http://www.w3.org/1999/xlink" xlink:title="gonoplacs" id="ABBRID0ESEAI" xlink:type="simple">gl</abbrev> and <abbrev xmlns:xlink="http://www.w3.org/1999/xlink" xlink:title="gonapophysis IX" id="ABBRID0EWEAI" xlink:type="simple">gp</abbrev> of almost the same length. Gonapophysis VIII (<abbrev xmlns:xlink="http://www.w3.org/1999/xlink" xlink:title="Gonapophysis VIII" id="ABBRID0E1EAI" xlink:type="simple">ga</abbrev>) bearing setae on the base, on the ventral surface and on the apex, a dorsal groove spanning the two basal thirds, ending in a pointed projection, the apex enlarged ventrally. Basivalvula (bv) with the lateral surface smooth, bearing a central depression, the medial surface rugose, with two projections, one central directed medially, the other more posterior, directed to the base of the <abbrev xmlns:xlink="http://www.w3.org/1999/xlink" xlink:title="Gonapophysis VIII" id="ABBRID0E5EAI" xlink:type="simple">ga</abbrev>. Interbasivalvula (<abbrev xmlns:xlink="http://www.w3.org/1999/xlink" xlink:title="interbasivalvula" id="ABBRID0ECFAI" xlink:type="simple">ib</abbrev>) well sclerotized, rugose and shaped like a sectioned rhombus. Laterosternal shelves (<abbrev xmlns:xlink="http://www.w3.org/1999/xlink" xlink:title="laterosternal shelf" id="ABBRID0EGFAI" xlink:type="simple">ls</abbrev>) weakly sclerotized, roughly rhomboid, with short rounded posterior projections (Fig. <xref ref-type="fig" rid="F14">14</xref>).</p><fig id="F14" position="float" orientation="portrait"><label>Figure 14.</label><caption><p>Female genital complex of <italic><tp:taxon-name><tp:taxon-name-part taxon-name-part-type="genus" reg="Hondurantemna">Hondurantemna</tp:taxon-name-part> <tp:taxon-name-part taxon-name-part-type="species" reg="chespiritoi">chespiritoi</tp:taxon-name-part></tp:taxon-name></italic> gen. n. sp. n., bv (basivalvula), <abbrev xmlns:xlink="http://www.w3.org/1999/xlink" xlink:title="Gonapophysis VIII" id="ABBRID0EBGAI" xlink:type="simple">ga</abbrev> (gonapophysis VIII), <abbrev xmlns:xlink="http://www.w3.org/1999/xlink" xlink:title="gonapophysis IX" id="ABBRID0EFGAI" xlink:type="simple">gp</abbrev> (gonoplacs), <abbrev xmlns:xlink="http://www.w3.org/1999/xlink" xlink:title="interbasivalvula" id="ABBRID0EJGAI" xlink:type="simple">ib</abbrev> (interbasivalvula), <abbrev xmlns:xlink="http://www.w3.org/1999/xlink" xlink:title="laterosternal shelf" id="ABBRID0ENGAI" xlink:type="simple">ls</abbrev> (laterosternal shelf). Scale bar = 1mm.</p></caption><graphic xmlns:xlink="http://www.w3.org/1999/xlink" xlink:href="zookeys-680-073-g014.jpg" position="float" orientation="portrait" xlink:type="simple" id="oo_140462.jpg"/></fig><p>
              <bold><italic>Nymphs</italic></bold> (unless specified, description applies to male and female nymphs of all instars): General coloration varies from entirely light brown to light brown mottled with dark brown.</p><p>
              <italic>Head</italic>: Vertex higher than imaginary line connecting dorsal margin of the compound eyes, without lateral keels and a central depression but with the medial ocellar process. In female nymphs, the process becomes increasingly smaller during development, being absent on the instar before the final molt (Fig. <xref ref-type="fig" rid="F15">15</xref>). Juxtaocular bulges slightly developed. Ocelli small, underdeveloped. Lower frons mottled dark brown to completely light brown, with the upper margin not sinuous, tubercles light brown. Clypeus with a transversal keel on the middle, light brown or with the upper half mottled dark brown and the lower half light brown. Maxillary palps with segments I and II black on the medial surface, IV light brown to light brown with a dark brown spot, segment V light brown to completely dark brown. Labial palps segments black on the medial surface or completely dark brown.</p><fig id="F15" position="float" orientation="portrait"><label>Figure 15.</label><caption><p>Dorsolateral view of the head of female nymphs of <italic><tp:taxon-name><tp:taxon-name-part taxon-name-part-type="genus" reg="Hondurantemna">Hondurantemna</tp:taxon-name-part> <tp:taxon-name-part taxon-name-part-type="species" reg="chespiritoi">chespiritoi</tp:taxon-name-part></tp:taxon-name></italic> gen. n. sp. n. Black arrows point the medial ocellar process that degenerates during ontogenetic development, grey arrow points the region where the process stood. <bold>A</bold> early instar nymph <bold>B</bold> mid instar nymph <bold>C</bold> late instar nymph. Scale bars = 1mm.</p></caption><graphic xmlns:xlink="http://www.w3.org/1999/xlink" xlink:href="zookeys-680-073-g015.jpg" position="float" orientation="portrait" xlink:type="simple" id="oo_140463.jpg"/></fig><p>
              <italic>Thorax</italic>: The first ventral cervical sclerite may be split in two. Metathoracic hearing organ underdeveloped.</p><p>
              <italic>Prothoracic legs</italic>: Forecoxae light brown except for the lower apical lobe, which is dark brown. Dorsal margin bearing five to six large spines. Forefemora varying, light brown with three dark brown spots on the dorsal area of the anterior surface to dark brown with light brown spots; <abbrev xmlns:xlink="http://www.w3.org/1999/xlink" xlink:title="forefemur" id="ABBRID0ELIAI" xlink:type="simple">F</abbrev>=4DS/15AvS/5PvS; males without crenulation between posteroventral spines, females with crenulation; discoidal spines black on the anterior surface, the first spine presenting a dark spot on its base; the first anteroventral spine black, a dark spot on the anterior surface above the first two to four spines; femoral brush extending from the 12<sup>th</sup> anteroventral spine to the last, a dark spot may be present under the femoral brush. <abbrev xmlns:xlink="http://www.w3.org/1999/xlink" xlink:title="foretibia" id="ABBRID0ERIAI" xlink:type="simple">T</abbrev>=13–14AvS/12–14PvS. Foretarsi with an anterior-basal dark brown spot on the first tarsomere and dark brown anterior-apical spots on all tarsomeres.</p><p>
              <italic>Meso- and metathoracic legs</italic>: Femora with three keels, one runs along the posteroventral margin and originates one single subapical lobe, the second runs along the dorsoposterior margin and the third, less marked, runs along the dorsoanterior margin, the keels on the youngest female nymphs are expanded into shelves (Fig. <xref ref-type="fig" rid="F16">16A</xref>). Metatarsi with the metatarsomeres equal or slightly smaller than the other tarsomeres together.</p><fig id="F16" position="float" orientation="portrait"><label>Figure 16.</label><caption><p>Anteroventral view of the femur of female nymphs of <italic><tp:taxon-name><tp:taxon-name-part taxon-name-part-type="genus" reg="Hondurantemna">Hondurantemna</tp:taxon-name-part> <tp:taxon-name-part taxon-name-part-type="species" reg="chespiritoi">chespiritoi</tp:taxon-name-part></tp:taxon-name></italic> gen. n. sp. n. with arrows showing the end of the expansion of the carina. <bold>A</bold> early instar nymph <bold>B</bold> late instar nymph. Scale bars = 1mm.</p></caption><graphic xmlns:xlink="http://www.w3.org/1999/xlink" xlink:href="zookeys-680-073-g016.jpg" position="float" orientation="portrait" xlink:type="simple" id="oo_140464.jpg"/></fig><!--PageBreak--><p>
              <italic>Abdomen</italic>: Without black spots or bands on the tergites. Not dorsoventrally compressed, on males apical lobes present on sternites IV–VI, lobe on segment V more developed, the lobes pointing down instead of being held against the body (Fig. <xref ref-type="fig" rid="F17">17</xref>), on females, lobes absent. Supra-anal plate triangular, almost as long as wide, posterior margin arcuate. Cerci short, styli developed on males, absent on females.</p><fig id="F17" position="float" orientation="portrait"><label>Figure 17.</label><caption><p>Lateral view of the abdomen of a male nymph of <italic><tp:taxon-name><tp:taxon-name-part taxon-name-part-type="genus" reg="Hondurantemna">Hondurantemna</tp:taxon-name-part> <tp:taxon-name-part taxon-name-part-type="species" reg="chespiritoi">chespiritoi</tp:taxon-name-part></tp:taxon-name></italic> gen. n. sp. n., arrows indicate the ventral lobes. Scale bar = 1mm.</p></caption><graphic xmlns:xlink="http://www.w3.org/1999/xlink" xlink:href="zookeys-680-073-g017.jpg" position="float" orientation="portrait" xlink:type="simple" id="oo_140465.jpg"/></fig><fig id="F18" position="float" orientation="portrait"><label>Figure 18.</label><caption><p>Living specimens of <italic><tp:taxon-name><tp:taxon-name-part taxon-name-part-type="genus" reg="Hondurantemna">Hondurantemna</tp:taxon-name-part> <tp:taxon-name-part taxon-name-part-type="species" reg="chespiritoi">chespiritoi</tp:taxon-name-part></tp:taxon-name></italic>. <bold>A–C</bold> nymph females <bold>D–F</bold> adult females. Female in F is showing deimatic display. Credits: <bold>A–B</bold> by Andrew Snyder, <bold>C–F</bold> by Ethan Staats.</p></caption><graphic xmlns:xlink="http://www.w3.org/1999/xlink" xlink:href="zookeys-680-073-g018.jpg" position="float" orientation="portrait" xlink:type="simple" id="oo_140466.jpg"/></fig></tp:treatment-sec><tp:treatment-sec sec-type="distribution" id="SECID0E1LAI"><title>Distribution and habitat.</title><p>The Lagunas de Montebello National Park, Mexico, from which the holotype was collected, is ca. 6,500 hectares located on the high plains of Chiapas, with an altitude between 1,200 and 1,800 meters above sea level (UNESCO: Lagunas de Montebello <ext-link xmlns:xlink="http://www.w3.org/1999/xlink" xlink:type="simple" ext-link-type="uri" xlink:href="http://www.unesco.org/mabdb/br/brdir/directory/biores.asp?mode=gen%26code=MEX+37">http://www.unesco.org/mabdb/br/brdir/directory/biores.asp?mode=gen&amp;code=MEX+37</ext-link>). The predominant vegetation is Central American pine-oak forest over a highly rugged terrain. The Sierra del Merendón, from which the allotype and paratypes were collected, is a mountain range extending from northwest Honduras into southeast Guatemala bordered by the Lempa and Motagua River valleys. The size of the region and its typographical complexity supports four principal forest ecotypes; 1) tropical lowland dry forest, 2) tropical moist forest, 3) montane cloud forest (above 1,200m) and 4) the Bosque Enano or ‘dwarf forest’ occurring at the highest elevations (above 2,000m). The Parque Nacional Cusuco, surrounding Montaña San Ildefonso (also known as Cerro Jilinco), from which the paratypes were collected, is located within the Sierra del Merendón, and is a protected area of 23,440 hectares (<xref ref-type="bibr" rid="B39">Slater et al. 2011</xref>). The vegetation is mostly montane secondary broad-leaved forest interspersed with pines, which dominate steeper slopes with palms or bamboo thickets along elevated ridges and tree ferns at lower altitudes (NR, pers. comm.). All nymph specimens were collected in small clearings on low vegetation, usually in the early morning when individuals were found commonly at the apex of herbaceous plants ca. 1-2m tall often hanging upside-down on the underside of a leaf or branch.</p></tp:treatment-sec><tp:treatment-sec sec-type="etymology" id="SECID0EJMAI"><title>Etymology.</title><p>A name in the genitive case, this species is named after “Chespirito”, the screen name of famous late Mexican TV comedian Roberto Gomez Bolaños. Chespirito created and portrayed several characters cherished across Latin America, including “El Chavo del Ocho” and “El Chapulín Colorado”, the latter a sort of superhero whose outfit was inspired by grasshoppers or “chapulines”.</p></tp:treatment-sec><ref-list><ref id="B39"><mixed-citation xmlns:xlink="http://www.w3.org/1999/xlink" xlink:type="simple">
          <person-group><name name-style="western"><surname>Slater</surname><given-names>K</given-names></name><name name-style="western"><surname>Burdekin</surname><given-names>O</given-names></name><name name-style="western"><surname>Long</surname><given-names>P</given-names></name></person-group> (<year>2011</year>) <source>Cusuco National Park — 2011 status report</source>. <size units="page">17pp</size>. <ext-link xlink:type="simple" ext-link-type="uri" xlink:href="http://opwall.com/wp-content/uploads/2011-Cusuco-Status-Report.pdf">http://opwall.com/wp-content/uploads/2011-Cusuco-Status-Report.pdf</ext-link></mixed-citation></ref></ref-list></tp:taxon-treatment>
