# Supplementary material for: An elusive Neotropical giant, Hondurantemna chespiritoi gen. n. & sp. n. (Antemninae, Mantidae): a new lineage of mantises exhibiting an ontogenetic change in cryptic strategy
Source: Zookeys. 2017 Jun 14;(680):73–104. doi: 10.3897/zookeys.680.11162 (PMC5523381; doi:10.3897/zookeys.680.11162)
Supplement: XML Treatment for Antemna rapax [file zookeys.680.11162-treatment4.xml]

<!DOCTYPE tp:taxon-treatment
  PUBLIC "-//TaxonX//DTD Taxonomic Treatment Publishing DTD v0 20100105//EN" "tax-treatment-NSO.dtd">
<tp:taxon-treatment xmlns:tp="http://www.plazi.org/taxpub"><tp:treatment-meta><kwd-group><label>Taxon classification</label><kwd><named-content xmlns:xlink="http://www.w3.org/1999/xlink" content-type="kingdom">Animalia</named-content></kwd><kwd><named-content xmlns:xlink="http://www.w3.org/1999/xlink" content-type="order">Mantodea</named-content></kwd><kwd><named-content xmlns:xlink="http://www.w3.org/1999/xlink" content-type="family">Mantidae</named-content></kwd></kwd-group><mixed-citation publication-type="journal"><person-group><name><surname>Rodrigues</surname><given-names>Henrique M.</given-names></name><name><surname>Rivera</surname><given-names>Julio</given-names></name><name><surname>Reid</surname><given-names>Neil</given-names></name><name><surname>Svenson</surname><given-names>Gavin J.</given-names></name></person-group><article-title>An elusive Neotropical giant, <italic><tp:taxon-name><tp:taxon-name-part taxon-name-part-type="genus" reg="Hondurantemna">Hondurantemna</tp:taxon-name-part> <tp:taxon-name-part taxon-name-part-type="species" reg="chespiritoi">chespiritoi</tp:taxon-name-part></tp:taxon-name></italic> gen. n. &amp; sp. n. (<tp:taxon-name><tp:taxon-name-part taxon-name-part-type="subfamily">Antemninae</tp:taxon-name-part></tp:taxon-name>, <tp:taxon-name><tp:taxon-name-part taxon-name-part-type="family">Mantidae</tp:taxon-name-part></tp:taxon-name>): a new lineage of mantises exhibiting an ontogenetic change in cryptic strategy</article-title><source>Zookeys</source><day>14</day><month>6</month><year>2017</year><volume>2017</volume><issue>680</issue><fpage>73</fpage><lpage>104</lpage><pub-id pub-id-type="doi">10.3897/zookeys.680.11162</pub-id></mixed-citation></tp:treatment-meta><tp:nomenclature><tp:taxon-name>
              <tp:taxon-name-part taxon-name-part-type="genus" reg="Antemna">Antemna</tp:taxon-name-part>
              <tp:taxon-name-part taxon-name-part-type="species" reg="rapax">rapax</tp:taxon-name-part>
            </tp:taxon-name><tp:taxon-authority>Stal, 1877</tp:taxon-authority><xref ref-type="fig" rid="F19">Figs 19</xref><xref ref-type="fig" rid="F20">, 20</xref><xref ref-type="fig" rid="F21">, 21</xref><xref ref-type="fig" rid="F22">, 22</xref><!--PageBreak--></tp:nomenclature><tp:treatment-sec sec-type="description" id="SECID0EDOAI"><title>Description.</title><p>
              <italic>Genitalia</italic>: Left phallomere – Sclerite L4B roughly oval, much longer than wide, left margin projected anteriorly; afa with the anterior part smooth and short, posterior part elongated, curved towards the right, clubbed and bearing spines at the apex; loa elongate, without projections, glabrous; paa elongate, slightly flattened, curved 30° to the left, apex curved anteriorly; sclerite L4A elongate, without projections other than the pda; pda elongate, curved to the right, uniformly broad, tapering at the apex, ending in a sclerotized spine (Fig. <xref ref-type="fig" rid="F20">20</xref>). Right phallomere – roughly triangular, rounded posterior apex; right arm elongate, broad, without projections; anterior process elongate and slender; aa oval and slender; pva short, smooth, apex blunt and well sclerotized; pia short, well sclerotized (Fig. <xref ref-type="fig" rid="F21">21</xref>).</p><fig id="F19" position="float" orientation="portrait"><label>Figure 19.</label><caption><p>Posterior view of the forefemur of a male <italic><tp:taxon-name><tp:taxon-name-part taxon-name-part-type="genus" reg="Antemna">Antemna</tp:taxon-name-part> <tp:taxon-name-part taxon-name-part-type="species" reg="rapax">rapax</tp:taxon-name-part></tp:taxon-name></italic>. Scale bar = 5mm.</p></caption><graphic xmlns:xlink="http://www.w3.org/1999/xlink" xlink:href="zookeys-680-073-g019.jpg" position="float" orientation="portrait" xlink:type="simple" id="oo_140467.jpg"/></fig><fig id="F20" position="float" orientation="portrait"><label>Figure 20.</label><caption><p>Left phallomere complex of the male genitalia of <italic><tp:taxon-name><tp:taxon-name-part taxon-name-part-type="genus" reg="Antemna">Antemna</tp:taxon-name-part> <tp:taxon-name-part taxon-name-part-type="species" reg="rapax">rapax</tp:taxon-name-part></tp:taxon-name></italic>. <bold>A</bold> dorsal view <bold>B</bold> ventral view. Scale bar = 1mm.</p></caption><graphic xmlns:xlink="http://www.w3.org/1999/xlink" xlink:href="zookeys-680-073-g020.jpg" position="float" orientation="portrait" xlink:type="simple" id="oo_140468.jpg"/></fig><p>Egg case: somewhat barrel-like, laterally compressed, posteroventral end encircling substrate to which it is attached, ventral surface away from, and forming an angle with the substrate. External wall russet brown in color and rough in appearance. External coating in the form of a whitish layer of frothy material. The coating extends over the emergence area and adjacent dorsal surface of egg case. Exhibiting 40–44 egg chambers whose boundaries are clearly visible as sigmoidal markings along the dorsolateral surface the egg case (external coating might conceal this feature in some specimens), and <!--PageBreak--><!--PageBreak-->with as many emergence openings as egg cambers, aligned to form two parallel rows along the dorsal margin. Some emergence openings can be seen on a long, relatively straight, and upwardly projected, distal process (Fig. <xref ref-type="fig" rid="F22">22</xref>). Approximated measurements: length: 35; width: 15; distal process: 22.</p><fig id="F21" position="float" orientation="portrait"><label>Figure 21.</label><caption><p>Right phallomere of the male genitalia of <italic><tp:taxon-name><tp:taxon-name-part taxon-name-part-type="genus" reg="Antemna">Antemna</tp:taxon-name-part> <tp:taxon-name-part taxon-name-part-type="species" reg="rapax">rapax</tp:taxon-name-part></tp:taxon-name></italic>. <bold>A</bold> dorsal view <bold>B</bold> ventral view. Scale bar = 1mm.</p></caption><graphic xmlns:xlink="http://www.w3.org/1999/xlink" xlink:href="zookeys-680-073-g021.jpg" position="float" orientation="portrait" xlink:type="simple" id="oo_140469.jpg"/></fig><fig id="F22" position="float" orientation="portrait"><label>Figure 22.</label><caption><p>Lateral habitus of the egg case of <italic><tp:taxon-name><tp:taxon-name-part taxon-name-part-type="genus" reg="Antemna">Antemna</tp:taxon-name-part> <tp:taxon-name-part taxon-name-part-type="species" reg="rapax">rapax</tp:taxon-name-part></tp:taxon-name></italic>. Scale bar = 10mm.</p></caption><graphic xmlns:xlink="http://www.w3.org/1999/xlink" xlink:href="zookeys-680-073-g022.jpg" position="float" orientation="portrait" xlink:type="simple" id="oo_140470.jpg"/></fig><!--PageBreak--></tp:treatment-sec><tp:treatment-sec sec-type="material" id="SECID0EFSAI"><title>Examined material.</title><p>Male genitalia: Costa Rica, Puntarenas, P. N. Piedras Blancas, Esquinas Lodge (NW – Golfito), 15.v.1996, D. Brzoska, GSMC005332, GD0097 (<named-content xmlns:xlink="http://www.w3.org/1999/xlink" content-type="dwc:institutional_code" xlink:type="simple">CLEV</named-content>). Ootheca: <italic><tp:taxon-name><tp:taxon-name-part taxon-name-part-type="genus" reg="Antemna">Antemna</tp:taxon-name-part> <tp:taxon-name-part taxon-name-part-type="species" reg="rapax">rapax</tp:taxon-name-part></tp:taxon-name></italic>, <named-content xmlns:xlink="http://www.w3.org/1999/xlink" content-type="dwc:institutional_code" xlink:type="simple">ANSP</named-content>.</p></tp:treatment-sec></tp:taxon-treatment>
